# Supplementary material for: Insecticide Resistance in Aedes aegypti from the National Capital Region of the Philippines
Source: Insects. 2024 Oct 9;15(10):782. doi: 10.3390/insects15100782 (PMC11508968; doi:10.3390/insects15100782)
Supplement: Supplementary file 1 [file insects-15-00782-s001.zip]

Archive with 2 entries (2 files):
- Supp Material Figure. Changes in KD Rate.pdf
- Supp Material Table S1. GPS coordinates of mosquito collection sites in the National Capital Region, Philippines.pdf
